# Supplementary material for: High-Resolution Melting (HRM) Analysis for Rapid Molecular Identification of Sparidae Species in the Greek Fish Market
Source: Genes (Basel). 2023 Jun 12;14(6):1255. doi: 10.3390/genes14061255 (PMC10298334; doi:10.3390/genes14061255)
Supplement: Supplementary file 1 [file genes-14-01255-s001.zip]

Archive with 1 entries (1 files):
- genes-2414091-supplementary.pdf
